# Supplementary material for: The Role of S. cerevisiae Sub1/PC4 in Transcription Elongation Depends on the C-Terminal Region and Is Independent of the ssDNA Binding Domain
Source: Cells. 2022 Oct 21;11(20):3320. doi: 10.3390/cells11203320 (PMC9600219; doi:10.3390/cells11203320)
Supplement: Supplementary file 1 [file cells-11-03320-s001.zip]

Archive with 1 entries (1 files):
- cells-1930854-supplementary.pdf
